# Supplementary material for: Micro RNA-175 Targets Claudin-1 to Inhibit Madin–Darby Canine Kidney Cell Adhesion
Source: Genes (Basel). 2024 Oct 16;15(10):1333. doi: 10.3390/genes15101333 (PMC11506999; doi:10.3390/genes15101333)
Supplement: Supplementary file 1 [file genes-15-01333-s001.zip]

Archive with 1 entries (1 files):
- genes-3215430-supplementary.pdf
